# Supplementary material for: Comparative efficacy and acceptability of treatments for depressive symptoms in cognitive impairment: A systematic review and Bayesian network meta-analysis
Source: Front Aging Neurosci. 2022 Dec 12;14:1037414. doi: 10.3389/fnagi.2022.1037414 (PMC9790988; doi:10.3389/fnagi.2022.1037414)
Supplement: Supplementary material 1 — PRISMA NMA checklist. [file Data_Sheet_1.zip]

Archive with 13 entries (13 files):
- Supplementary Material Presentation/Supplementary_1.pdf
- Supplementary Material Presentation/Supplementary_10.pdf
- Supplementary Material Presentation/Supplementary_11.pdf
- Supplementary Material Presentation/Supplementary_12.pdf
- Supplementary Material Presentation/Supplementary_13.pdf
- Supplementary Material Presentation/Supplementary_2.pdf
- Supplementary Material Presentation/Supplementary_3.pdf
- Supplementary Material Presentation/Supplementary_4.pdf
- Supplementary Material Presentation/Supplementary_5.pdf
- Supplementary Material Presentation/Supplementary_6.pdf
- Supplementary Material Presentation/Supplementary_7.pdf
- Supplementary Material Presentation/Supplementary_8.pdf
- Supplementary Material Presentation/Supplementary_9.pdf
